# Supplementary material for: Enrichment Free qPCR for Rapid Identification and Quantification of Campylobacter jejuni, C. coli, C. lari, and C. upsaliensis in Chicken Meat Samples by a New Couple of Primers
Source: Foods. 2021 Sep 30;10(10):2341. doi: 10.3390/foods10102341 (PMC8535059; doi:10.3390/foods10102341)
Supplement: Supplementary file 1 [file foods-10-02341-s001.zip]

Archive with 1 entries (1 files):
- foods-1390541-supplementary.pdf
